# Supplementary material for: Zinc-binding to the cytoplasmic PAS domain regulates the essential WalK histidine kinase of Staphylococcus aureus
Source: Nat Commun. 2019 Jul 11;10:3067. doi: 10.1038/s41467-019-10932-4 (PMC6624279; doi:10.1038/s41467-019-10932-4)
Supplement: Supplementary file 4 — Source Data [file 41467_2019_10932_MOESM4_ESM.xlsx]

## Sheet: Figure 4b
Figure 4b	Establishing phos-tag acrylamide for the analysis of WalR phosphorylation.

## Sheet: Figure 4d
Figure 4b	Western blot of phosphorylated and non-phosphorylated WalR

## Sheet: Figure 4f
Figure4f	Impact of Zn2+ on the expression of isaA in metal defined media
	Assay date 1	0 mM Zn			25 mM Zn			25 mM Zn + 10 mM TPEN
	WT-isaA	212994	197914	194498	169438	165503	160751	180477	182866	199339
	H271Y-isaA	99082	94565	92776	93660	91198	91277	89240	89342	101151
	Assay date 2
	WT-isaA	164583	161681	159355	136137	124279	120520	162892	164709	191504
	H271Y-isaA	99306	92616	89748	88016	85534	84800	88735	88353	103462
	Assay date 3
	WT-isaA	221949	203062	205106	176738	175033	169251	196193	192335	207374
	H271Y-isaA	101844	93705	95403	90777	89410	85602	93959	88516	99098

## Sheet: Supp Figure 5a
Supplementary Figure 5a : Competitive Zn2+ binding by apo-WalK-PASFULL from FluoZin-3-Zn2+
	WalK-PAS (log10 M)	Normalised Fluorescence WalK-PAS (Assay Date 1)			Normalised Fluorescence WalK-PAS (Assay Date 2)
	-9	100	100	100	100	100	100
	-8	107.22	101.11	101.15	100.22	100.11	99.15
	-7.30103	101.64	112.05	100.37	100.64	90.05	102.37
	-7	93.47	90.22	100.88	103.47	100.22	93.88
	-6.30103	76.53	65.26	54.33	71.93	75.16	59.83
	-6	65.91	59.55	51.84	55.11	68.1	48.26
	-5.84771	37.82	27.02	45.1	28.82	20.15	25.42
	-5.66959	10.01	10.16	15.73	8.22	18.42	8.52
	-5.52288	5.46	5.46	8.28	5.47	9.23	5.35
	-5.30103	2.59	1.59	4.56	2.37	2.43	2.71
	-4.99268	0.47	1.22	3.35	1.62	1.15	1.26
	-4.6925	1.22	1.2	3.27	1.21	1.28	1.22
	-4.39147	1.26	1.23	3.05	1.15	1.22	1.31
